# Supplementary material for: The Influence of Capping Layers on Tunneling Magnetoresistance and Microstructure in CoFeB/MgO/CoFeB Magnetic Tunnel Junctions upon Annealing
Source: Nanomaterials (Basel). 2023 Sep 19;13(18):2591. doi: 10.3390/nano13182591 (PMC10534786; doi:10.3390/nano13182591)
Supplement: Supplementary file 1 [file nanomaterials-13-02591-s001.zip]

Archive with 1 entries (1 files):
- nanomaterials-2538194-supplementary.pdf
